# Supplementary material for: De novo gene signature identification from single‐cell RNA‐seq with hierarchical Poisson factorization
Source: Mol Syst Biol. 2019 Feb 22;15(2):e8557. doi: 10.15252/msb.20188557 (PMC6386217; doi:10.15252/msb.20188557)
Supplement: Supplementary file 3 — Appendix Table S2 [file MSB-15-e8557-s003.xlsx]

## Sheet: Sheet1
Appendix Table S2. Table of marker genes associated with each factor obtained from the human glioma surgical specimen.
Neuroblast-like	Translation	Stress	Endothelial	Oligodendroglial	Cell Cycle	Factor 6	Astrocyte-like 1	Myeloid 1	Factor 9	Pericytic	Astocyte-like 2	OPC-like	Myeloid 2
STMN2	GALT	EGR1	CLDN5	PLP1	CENPF	METTL7B	CST5	S100A8	NOTCH2NL	RGS5	RYR3	DLL3	CCL3L3
CD24	RPS18	HSPA6	ITM2A	MOG	NUSAP1	NOS2	DDIT4L	S100A4	KCNMB2	DCN	COL16A1	CHRNA4	CCL3
DCX	ANKRD65	FOS	SLC38A5	MAG	UBE2C	NRG4	LRRC3B	CHIT1	ALG1L2	MGP	FAM188B	MLN	C1QC
CRABP1	RPL21	DNAJB1	ADGRL4	MOBP	TOP2A	MASP2	SPX	FABP3	SCN7A	HIGD1B	LAMA1	COL20A1	RGS1
NNAT	RPL31	HSPA1B	VWF	KLK6	BIRC5	DEPDC4	MB	MMP9	RGPD5	NDUFA4L2	PTCHD2	VIPR2	OLR1
HOXC9	ASAH2B	PTX3	SDPR	ERMN	CCNB1	CACNG4	RPE65	OTOA	EIF2S3L	TAGLN	IGFN1	OLIG1	FCGR3A
PCSK2	RPS23	FOSB	TM4SF18	CARNS1	PRC1	GAP43	CST1	APOC1	MAK	COL3A1	FAM189A2	ACKR1	C1QA
NEUROD4	UPRT	NUAK2	ABCG2	NKX6-2	MKI67	SPOCD1	CST3	SLPI	MYH7	COL1A1	FGFR3	SIX6	LILRB4
DLX1	RPL34	NUP210L	ECSCR	CRYAB	GTSE1	CASC1	MYBPC1	FBP1	PCDHB3	PRELP	APC2	LAMB3	HLA-DRB5
TAGLN3	RPL32	JUN	KDR	SOX10	CENPE	PTK6	ALDOC	MYOZ1	RP11-111M22.2	PLAC9	SYCE3	JPH3	IL1B
DLX2	FAM207A	DUSP10	IGFBP1	MBP	PBK	MSMP	CLU	SPP1	PAPPA	FRZB	MCOLN3	TFAP2B	FYB
NPPA	MED31	FOXA3	MYCT1	MAL	TPX2	KDM4D	LHFPL1	S100A9	KIAA1211	LUM	SLC14A1	HPCA	SLC2A5
VGF	RPL7	IER2	ABCB1	GJB1	FAM64A	CITED1	KCNJ16	GPNMB	CSMD1	ENPEP	ENDOU	ASXL3	HLA-DQB2
BCL11B	COPZ2	FBXO39	TIE1	MYRF	KIF2C	SFRP4	CST4	GLDN	EPB42	SLC38A11	KCNA2	SLIT1	FCGR1A
ACTL6B	RPS15A	RND1	CLEC14A	TMEM125	FOXM1	BBS12	ARSF	ACP5	C11orf52	IGF2	CFAP70	ANO4	MS4A6A
TRBC2	RPL41	LSMEM1	ATP10A	APOD	CCNA2	PTPN5	GMPR	DPP4	KRBA2	ACTA2	NGEF	FGD3	LY86
INSM1	IFI35	C8orf4	ERG	OPALIN	CDK1	C2CD4A	BRINP1	CAPG	SPDYE1	CCDC3	GRM5	CCDC178	DUSP2
GATA3	RPS7	SRRM5	BCL6B	LGI3	CCNB2	ULBP1	ENHO	FABP5	SULT2A1	CD248	SLC29A2	FBN3	CCL4
SCG2	RPL29	KIAA1683	SOX17	CNTNAP4	CKAP2L	GNL3L	CST2	VAMP8	ASB14	FHL5	ANO8	FERMT1	PLEK
KLHL35	RPS12	ENTPD7	CDH5	PTGDS	CASC5	WFDC1	PYGM	UCP2	PCDHGA5	SMOC2	HSF4	USP43	IL1RN
DES	RPS14	VGLL2	EMCN	CNDP1	SPC25	DNAH2	C10orf107	S100A11	PKD2L2	LAMC3	ADGRA3	SCX	APBB1IP
DDC	RPL36A	EGR2	SPINK8	FOLH1	CDCA3	TNN	CPNE6	C15orf48	MAS1	MYL9	ARHGEF4	KCTD14	C5AR1
SYT4	RPL11	MXD1	STC1	UGT8	SGOL1	HMGA2	SPARCL1	TYMP	FRRS1	GJA4	PLXNB1	VAX2	IER3
NSG1	NHSL2	ZFAND2A	ANGPT2	BCAS1	NUF2	STAC	LIX1	LIMS3	PRR4	KCNE4	GABRB1	CDH13	SAMSN1
TTC9B	RPS27A	HSPA1L	CXorf36	KCNK1	TROAP	EFCAB3	HPN	FCER1G	STEAP4	ASPN	EPS8L2	ENO4	FOLR2
HMP19	RPS27	EIF4A1	DLL4	TMEM144	NCAPG	HPR	NTSR2	HCST	SPATA9	CYSLTR2	GRAMD2	ZDHHC22	CD86
LHX1	HIST1H4J	SEPT14	CYYR1	SRCIN1	RAD51AP1	PNLIPRP1	APOE	SLC7A7	SNTG1	COL1A2	TMEM240	MAMDC2	CYBB
LHX5	RPL7A	CA7	PRSS3	TMEM235	CDCA8	APCDD1L	AQP4	LGALS9	EPHA5	CYP1B1	COL5A3	GABRE	SIGLEC8
SRRM4	RPL37	SIX4	SLC52A3	TPPP	HJURP	PCDHA3	FAM131C	HPGDS	TET1	RERGL	FAM196A	GSG1L	TNF
NHLH1	RPL22	ANKRD34A	GIMAP7	EDIL3	RRM2	HTR4	FAM180B	LYZ	HNRNPCL4	ISLR	LFNG	C8orf48	CCL4L2
ELAVL4	RPL38	RP1L1	IFI27	FA2H	KIF4A	MCHR1	CFAP126	PLA2G7	GOLGA8R	FAM162B	ELN	TIPIN	CLEC7A
MYT1	RPL27A	ZNF485	IGFBP3	ENPP2	CDC20	RP11-849F2.7	COLCA2	FUOM	GLB1L2	CSAG1	IGSF3	LINGO1	GPR34
POSTN	OBFC1	HEXIM1	TNFRSF10D	TF	CENPA	ADAM19	SOD3	RAC2	ZNF624	PLXDC1	PITX1	ZNF74	FCGR1B
PLPPR1	RPS4X	ELF3	TGM2	CLDN11	DLGAP5	DET1	SLC25A48	SNCA	MRAP	NODAL	FAM167B	OLIG2	PLD4
RCOR2	RPL37A	POLG2	LIMS2	ANKS1B	NCAPH	HABP2	ITM2C	FTL	ZIM2	TRPC6	PLXNA4	BEST3	C3
ARX	RPS3A	GPR1	SOX18	SPOCK3	CENPK	RIMS4	CXCL14	CPM	ASIC4	FOXS1	PCSK4	SLC5A12	ADAM28
STK32B	DUSP23	MNX1	FLT4	S100A1	NEK2	CYP3A5	TMPRSS3	GPAT3	FRMPD1	KCNS3	PRODH	PRMT8	C3AR1
CLCF1	RPS24	C1orf216	CA4	AATK	SKA3	GPR75	NAT2	TREM2	CCDC39	TPM2	DAPK1	SCGB2B2	PTPRC
GABRB3	RPL26	BTBD19	SEMA3G	HAPLN2	NMU	BMP8B	AGT	IL1R2	DCAF4L1	PRKG1	CYP4F3	LPIN3	WDFY4
PAK3	HS1BP3	HIST2H3D	FAM124B	AK5	TTK	HOXA6	PPP1R1A	LY96	OPCML	COLEC12	ADAM11	MUC12	HCK
OVOS2	RPL13	ELFN2	C1orf64	SFRP1	TACC3	ACADL	SLC44A3	SLC31A2	AIPL1	BGN	RTN4R	RSPH9	CX3CR1
MLLT11	RPS17	AJUBA	EDN3	IP6K3	ASPM	TMEM100	RAB37	RAB42	GOLGA6L7P	EDNRA	KIAA1671	ALOX12B	OSM
MATN4	SWI5	MOCOS	MMRN2	CNTN2	TYMS	MARCH10	OXTR	CDKN2A	AC092835.2	MXRA5	ACSL6	KCNH2	CH25H
SCRT2	RPL12	BORCS6	HMCN1	CNP	CENPU	HRH1	WDR88	CD163	RTP5	GUCY1A3	COL27A1	HRASLS	P2RY12
ATRNL1	DHRS4	SLC17A8	RUNDC3B	PI16	KIF20A	GLS2	PPP1R1B	BIRC7	CORIN	PDGFRB	HEPH	LRRC4C	IRF8
ELAVL2	RPS2	GSTT2B	BTNL9	BOK	HMMR	DIRAS3	FGGY	SQRDL	ZBP1	COL9A1	ADCY2	PFAS	CCR1
WASF1	EFNA4	ZNF563	FLT1	VSTM2B	IQGAP3	C2orf50	WNT7A	SH3BGRL3	SOX5	RNF152	PLIN1	CREB3L1	TMEM119
ATCAY	RPL28	C5orf67	ADCY4	NINJ2	CDKN3	RP11-437B10.1	RIIAD1	VSIG4	ZFP37	ABCC9	NSMF	NKAIN4	EBI3
RP11-726G1.1	RPL35	ASB7	ROBO4	ADAP1	AURKB	TMOD1	SH2B2	MS4A4A	SIGLEC15	C7	COL28A1	PDGFRA	FCGR2A
KCNT2	RPS13	RGAG4	DPEP1	FAM124A	POC1A	ALDH1A3	ACOT1	AVPI1	MKRN2OS	SYNPO2	FMO2	PIWIL4	CD84
